# Supplementary material for: Epigenetic state determines the in vivo efficacy of STING agonist therapy
Source: Nat Commun. 2023 Mar 22;14:1573. doi: 10.1038/s41467-023-37217-1 (PMC10033671; doi:10.1038/s41467-023-37217-1)
Supplement: Supplementary file 3 — Source Data [file 41467_2023_37217_MOESM3_ESM.xlsx]

## Sheet: Fig 1b
	Time (days)	Control					ADU-S100
	6	35.825	40.518	29.237	20.424	0	48.846	33.208	15.65	37.195
	7	79.38	54.291	47.502	0	0	198.235	55.739	106.039	49.14
	8	38.892	68.617	98.479	39.435	20.238	61.733	49.327	76.944	68.671
	10	110.451	107.716	248.34	219.106	67	81.715	78.976	69.729	69.016
	12	97.801	136.419	385.196	318.158	144.83	103.93	90.662	64.905	92.989
	14	161.919	193.946	981.931	541.405	326.702	205.811	216.065	63.202	139.741
	15	179.121	238.099	1136.48	728.781	480.361	348.602	345.278	74.961	159.997
	16	359.414	182.917	1345.73	949.792	741.097	412.053	858.249	101.227	287.777
	18	536.13	340.299	1327.07	1238.15	946.232	556.264	1060.51	149.984	325.037
	20	1009.99	611.045	2099.16	2103.53	1815.19	1060.66	2047.81	212.978	516.154

## Sheet: Fig 1c
	Time (days)	Control						ADU-S100
	6	13.046	9.194	0	5.389	12.035	8.331	9.652	19.072	13.076	10.198	13.445
	7	14.271	26.945	8.993	6.044	16.534	26.785	11.982	12.542	22.983	13.135	17.263
	10	24.683	14.792	52.641	32.068	42.9	23.941	39.239	18.792	48.66	28.067	36.547
	11	103.101	43.322	50.32	43.698	39.762	46.631	59.142	44.097	57.571	36.151	46.927
	12	76.413	21.877	47.289	68.007	77.724	40.073	68.408	57.35	47.631	46.563	60.256
	13	224.609	62.773	41.359	202.568	135.072	72.977	102.505	67.268	81.5	59.974	81.371
	14	178.89	49.952	85.857	233.698	119.017	86.688	71.765	77.15	122.081	77.247	99.346
	15	300.441	55.152	99.487	268.431	258.678	82.523	51.099	71.053	127.899	99.495	127.563
	16	490.707	121.01	99.487	345.632	200.539	38.092	100.353	72.612	122.322	128.151	163.794
	18	496.856	282.097	96.21	455.235	345.765	38.886	250.823	137.197	208.408	212.6	270.051
	20	635.947	160.505	17.786	340.554	645.139	79.355	564.952	231.585	338.24	122.698	494.239
	21	949.957	252.913	29.245	426.756	583.764	60.586	499.767	433.947	331.175	254.28	571.698
	22	1766.56	381.048	61.566	943.593	552.978	68.997	856.519	422.527	346.065	485.118	934.075

## Sheet: Fig 1d
	CD8+ (% of CD45+)
	Control	+ ADU-S100
	7.49	9.75
	11.1	11.3
	14.7	3.19
	9.48	7.89

## Sheet: Fig 1f
	CD8+ (% of CD45+)
	Control	+ ADU-S100
	25.9	23.9
	28.6	33
	28.6	11.9
	26.9	31.6

## Sheet: Fig 2b
		B16-F10
		Naive			+5AZADC
	cg35594306_BC21	0.873914	0.889889	0.871813	0.627576	0.590437	0.630147
	cg35594307_TC21	0.838186	0.835025	0.859576	0.562008	0.541734	0.581534
	cg35594317_TC11	0.945206	0.958374	0.942249	0.767468	0.742114	0.720099
	cg35594331_TC21	0.88829	0.896628	0.900872	0.717104	0.673176	0.702591
	cg35594333_BC11	0.968209	0.966904	0.977854	0.869186	0.843956	0.845716
	cg35594336_BC11	0.907082	0.929842	0.928149	0.664435	0.661473	0.665122
	cg35594346_BC21	0.868363	0.883635	0.882718	0.652659	0.650699	0.685201
	cg35594377_TC21	0.404585	0.406851	0.405919	0.271829	0.241467	0.272372
	cg35594383_BC11	0.149031	0.178682	0.163294	0.15669	0.153351	0.132759
	cg35594391_BC21	0.033818	0.040002	0.039303	0.024681	0.027833	0.036129
		Yumm1.7
		Naive			+5AZADC
	cg35594306_BC21	0.841653	0.841083	0.840989	0.552731	0.484538	0.527584
	cg35594307_TC21	0.641532	0.65199	0.618614	0.450419	0.439455	0.467476
	cg35594317_TC11	0.916777	0.924664	0.912307	0.68561	0.600799	0.640714
	cg35594331_TC21	0.865156	0.876437	0.859089	0.577773	0.547964	0.554828
	cg35594333_BC11	0.972736	0.974358	0.971551	0.66407	0.611749	0.681151
	cg35594336_BC11	0.721532	0.739514	0.736253	0.575084	0.536304	0.538804
	cg35594346_BC21	0.84497	0.882987	0.86202	0.551858	0.481853	0.523425
	cg35594377_TC21	0.187952	0.238375	0.20751	0.167827	0.144043	0.192196
	cg35594383_BC11	0.160557	0.171127	0.201057	0.173617	0.15362	0.184182
	cg35594391_BC21	0.123046	0.141128	0.150927	0.063156	0.073422	0.057342

## Sheet: Fig 2c
	B16-F10
	Naive	+5AZADC
	0.871139	0.640118
	0.886762	0.620568
	0.877266	0.647635
	Yumm1.7
	Naive	+5AZADC
	0.781593	0.552295
	0.790299	0.483196
	0.788621	0.525505

## Sheet: Fig 2e
		B16-F10	Yumm1.7
	Naive	0.268811	0.615556
	+5AZADC	0.769316	1.42787

## Sheet: Fig 2f
	B16-F10
	Untreated	ADU-S100	5AZADC	5AZADC + ADU-S100
	4.57143	25.2222	19.6667	1151.89
	1.49412	28.5556	20.7778	1131.89
	1.14286	35.2222	44.125	1131.89
	Yumm1.7
	Untreated	ADU-S100	5AZADC	5AZADC + ADU-S100
	1.875	36.625	142.875	1711.62
	1.375	27.875	130.375	1706.62
	7.555	36.625	110.471	1715.38

## Sheet: Fig 2h
	B16-F10
	Untreated	5AZADC	ADU-S100	5AZADC + ADU-S100
	3769	17327	17737	29730
	4228	18971	20502	33859
	3777	16534	16415	26842
	Yumm1.7
	Untreated	5AZADC	ADU-S100	5AZADC + ADU-S100
	8529	30140	27086	90495
	10838	37124	35374	105742
	8543	32879	30305	101825

## Sheet: Fig 3a
	siCtrl	siDNMT3A	siDNMT3B
	1.15076	1.99048	1.85289
	0.945846	1.99825	1.98607
	1.13385	2.11578	1.85028

[truncated: 41 more sheets: Fig 3b, Fig 3c, Fig 3d, Fig 3e, Fig 3f, Fig 3g, Fig 4b, Fig 4c, Fig 4d, Fig 4e, Fig 4f, Fig 4g, Fig 4h, Fig 5a, Fig 5c, Fig 6a, Fig 6b, Fig 6c, Fig 6g, Fig 7a …]
